# Supplementary material for: Maternal Reassurance, Satisfaction, and Anxiety after First-Trimester Screening for Aneuploidies: Comparison between Contingent Screening and Universal Cell-Free DNA Testing
Source: Diagnostics (Basel). 2024 Jun 6;14(11):1198. doi: 10.3390/diagnostics14111198 (PMC11172334; doi:10.3390/diagnostics14111198)
Supplement: Supplementary file 1 [file diagnostics-14-01198-s001.zip]

Archive with 1 entries (1 files):
- diagnostics-3012881-supplementary.pdf
